# Supplementary material for: Sub-Lethal Effects of Pirimiphos-Methyl Are Expressed to Different Levels in Wings of Three Stored-Product Coleopterans: A Geometric Morphometrics Investigation
Source: Insects. 2023 Apr 30;14(5):430. doi: 10.3390/insects14050430 (PMC10231077; doi:10.3390/insects14050430)
Supplement: Supplementary file 1 [file insects-14-00430-s001.zip › supplementary Table S1.xlsx]

## Sheet: Sheet1
Tenebrio molitor elytra
	control female	30min female	3h female	5h female	8h female	16h female	24h female	36h female	control male	30min male	3h male	5h male	8h male	16h male	24h male
control female
30min female	0.6485
3h female	0.5596	0.8426
5h female	0.2592	0.2481	0.1593
8h female	0.19	0.1605	0.0802	0.8455
16h female	0.1611	0.1575	0.1216	0.6995	0.5747
24h female	0.9514	0.6287	0.4839	0.1609	0.0894	0.0761
36h female	0.7862	0.4978	0.5112	0.041	0.0199	0.0138	0.5565
control male	0.5925	0.2703	0.2875	0.1301	0.073	0.0891	0.5111
30min male	0.4387	0.6758	0.4275	0.6212	0.4988	0.3854	0.438	0.2692	0.2879
3h male	0.0421	0.023	0.0138	0.2848	0.2612	0.3425	0.0121	0.0009	0.0404	0.2396
5h male	0.2706	0.1553	0.1089	0.4481	0.2294	0.2405	0.2111	0.0388	0.2907	0.4774	0.2243
8h male	0.3206	0.4058	0.2206	0.7498	0.5117	0.3113	0.284	0.0701	0.2144	0.9336	0.2224	0.6295
16h male	0.0833	0.0373	0.0255	0.3514	0.2503	0.3087	0.0366	0.0024	0.0927	0.2616	0.7497	0.5568	0.3113
24h male	0.377	0.3258	0.2056	0.5554	0.3968	0.3164	0.3827	0.1447	0.377	0.6945	0.2802	0.8791	0.8106	0.3164
36h/male	0.1661	0.0566	0.0346	0.2927	0.2018	0.1679	0.0847	0.0118	0.1661	0.3432	0.2241	0.665	0.3371	0.1679	0.7261
Tenebrio molitor hindwings
	control female	30min female	3h female	5h female	8h female	16h female	24h female	36h female	control male	30min male	3h male	5h male	8h male	16h male	24h male
control female
30min female	0.0001
3h female	0.0001	0.0001
5h female	0.0001	0.008	0.0001
8h female	0.0001	0.0002	0.0001	0.0001
16h female	0.0001	0.0001	0.0001	0.0014	0.0056
24h female	0.0001	0.0001	0.0001	0.0001	0.0001	0.0001
36h female	0.0001	0.0021	0.0001	0.0085	0.0055	0.0367	0.1423
control male	0.0048	0.0001	0.0001	0.0001	0.0001	0.0001	0.0001	0.0001
30min male	0.0001	0.0007	0.0001	0.0003	0.001	0.0001	0.0124	0.0877	0.0001
3h male	0.0001	0.0001	0.0001	0.0037	0.0569	0.0001	0.0003	0.0026	0.0001	0.003
5h male	0.0001	0.0002	0.0001	0.0024	0.0005	0.0001	0.0026	0.0076	0.0001	0.0027	0.0003
8h male	0.0001	0.0006	0.0001	0.0014	0.1006	0.2026	0.0527	0.1652	0.0001	0.6165	0.0053	0.051
16h male	0.0001	0.0001	0.0001	0.0001	0.0008	0.0001	0.01	0.0041	0.0001	0.2071	0.0092	0.1655	0.2832
24h male	0.0001	0.0001	0.0001	0.0001	0.01	0.0001	0.0148	0.0001	0.0044	0.5961	0.0008	0.0001	0.3663	0.0104
36h/male	0.0001	0.0001	0.0001	0.0001	0.0001	0.0001	0.0002	0.0209	0.0001	0.2929	0.0001	0.0124	0.4539	0.0044	0.0132
Prostephanus truncatus elytra
	control female	30min female	3h female	5h female	8h female	16h female	24h female	36h female	control male	30min male	3h male	5h male	8h male	16h male	24h male
control female
30min female	0.0705
3h female	0.0311	0.0012
5h female	0.5935	0.0893	0.0557
8h female	0.9106	0.0687	0.0676	0.7377
16h female	0.1472	0.0049	0.4311	0.1957	0.2641
24h female	0.1122	0.0032	0.4902	0.1811	0.2207	0.991
36h female	0.0132	0.0007	0.6381	0.0291	0.0343	0.22	0.2497
control male	0.3966	0.1004	0.1165	0.6483	0.4569	0.3023	0.3005	0.0601
30min male	0.1371	0.7276	0.0048	0.1859	0.1304	0.0172	0.0174	0.002	0.2004
3h male	0.2255	0.0155	0.2507	0.3665	0.3597	0.6549	0.7061	0.1304	0.5746	0.0501
5h male	0.0012	0.0001	0.6217	0.0053	0.0057	0.1318	0.1725	0.5743	0.0318	0.0001	0.0704
8h male	0.2311	0.0141	0.2501	0.3606	0.3597	0.6149	0.647	0.117	0.5805	0.0498	0.9678	0.0698
16h male	0.0263	0.0005	0.3665	0.078	0.1043	0.6532	0.7945	0.1854	0.2401	0.0058	0.5216	0.0425	0.5181
24h male	0.0333	0.0006	0.6864	0.0616	0.0781	0.4405	0.5619	0.3918	0.1516	0.0054	0.3227	0.5481	0.3352	0.5155
36h/male	0.0928	0.0063	0.7044	0.147	0.1614	0.6596	0.7989	0.4118	0.2691	0.021	0.5131	0.4318	0.518	0.8967	0.8545
Prostephanus truncatus hindwings
	control female	30min female	3h female	5h female	8h female	16h female	24h female	36h female	control male	30min male	3h male	5h male	8h male	16h male	24h male
control female
30min female	0.0001
3h female	0.0001	0.1691
5h female	0.0001	0.1784	0.4999
8h female	0.1774	0.0353	0.051	0.046
16h female	0.0015	0.0007	0.0301	0.0037	0.0767
24h female	0.0053	0.0558	0.057	0.1452	0.2919	0.0115
36h female	0.0359	0.0478	0.1753	0.0398	0.7174	0.253	0.2191
control male	0.0072	0.0056	0.0073	0.001	0.0694	0.0004	0.1165	0.1178
30min male	0.0001	0.0001	0.0249	0.0016	0.0003	0.0403	0.0044	0.018	0.0004
3h male	0.0517	0.0006	0.0185	0.0009	0.2739	0.5144	0.0209	0.6434	0.0246	0.038
5h male	0.0022	0.0001	0.0093	0.0043	0.1238	0.2159	0.2063	0.2299	0.014	0.0975	0.3418
8h male	0.0009	0.0121	0.08	0.0358	0.1588	0.0508	0.3426	0.2708	0.4002	0.0425	0.0902	0.3296
16h male	0.0001	0.001	0.0511	0.0032	0.0069	0.0613	0.0648	0.1154	0.0835	0.304	0.0449	0.2085	0.3877
24h male	0.0048	0.0007	0.0092	0.0016	0.0982	0.0787	0.0675	0.3315	0.2569	0.0203	0.4916	0.3228	0.3366	0.4521
36h/male	0.0001	0.0001	0.0133	0.0008	0.0064	0.0189	0.0041	0.121	0.0039	0.1165	0.3712	0.0705	0.0102	0.1011	0.2037
Rhyzopertha dominica elytra
	control female	30min female	3h female	5h female	8h female	16h female	24h female	36h female	control male	30min male	3h male	5h male	8h male	16h male	24h male
control female
30min female	0.0404
3h female	0.1138	0.6479
5h female	0.156	0.8004	0.7694
8h female	0.7256	0.1699	0.2638	0.3464
16h female	0.6924	0.0417	0.0935	0.1607	0.8224
24h female	0.8558	0.1001	0.2095	0.2379	0.744	0.6396
36h female	0.0677	0.7171	0.8312	0.9154	0.2185	0.0657	0.1431
control male	0.196	0.1286	0.2503	0.2759	0.7856	0.6916	0.9873	0.196
30min male	0.3141	0.234	0.3492	0.4636	0.8667	0.5389	0.6117	0.3141	0.6328
3h male	0.7495	0.7098	0.7591	0.9113	0.3516	0.165	0.267	0.7495	0.3003	0.4793
5h male	0.3524	0.2635	0.4058	0.4395	0.8593	0.6725	0.8209	0.3524	0.8645	0.8199	0.4613
8h male	0.1061	0.0741	0.1604	0.201	0.8517	0.8052	0.9442	0.1061	0.9567	0.6177	0.2206	0.8187
16h male	0.1928	0.1341	0.2359	0.2903	0.9583	0.8039	0.8272	0.1928	0.8913	0.7552	0.3031	0.927	0.9343
24h male	0.2472	0.1768	0.3151	0.3697	0.8673	0.6354	0.7408	0.2472	0.7501	0.8539	0.3913	0.9118	0.7736	0.91
36h/male	0.192	0.1264	0.2369	0.3211	0.9382	0.6145	0.7088	0.192	0.7068	0.9145	0.3506	0.8927	0.7286	0.9252	0.9763
Rhyzopertha dominica hindwings
	control female	30min female	3h female	5h female	8h female	16h female	24h female	36h female	control male	30min male	3h male	5h male	8h male	16h male	24h male
control female
30min female	0.0569
3h female	0.5005	0.0664
5h female	0.097	0.0014	0.0152
8h female	0.0035	0.0006	0.0007	0.5516
16h female	0.2401	0.0831	0.0658	0.8887	0.6309
24h female	0.637	0.1009	0.5447	0.1109	0.0215	0.5702
36h female	0.4476	0.0001	0.0399	0.1786	0.0014	0.1338	0.1823
control male	0.0106	0.0003	0.0063	0.0014	0.0003	0.0019	0.0109	0.0006
30min male	0.0007	0.0198	0.0156	0.05	0.0725	0.1707	0.114	0.0007	0.0908
3h male	0.0003	0.0056	0.0004	0.0293	0.1364	0.2725	0.0162	0.0003	0.0009	0.1377
5h male	0.0007	0.0001	0.0001	0.0056	0.004	0.008	0.0045	0.0007	0.0144	0.0003	0.0003
8h male	0.4173	0.0001	0.003	0.265	0.0154	0.1089	0.0308	0.4173	0.0009	0.0006	0.0006	0.1224
16h male	0.0287	0.0213	0.2567	0.0407	0.0134	0.176	0.3634	0.0287	0.3013	0.1563	0.1563	0.0228	0.0508
24h male	0.0028	0.0001	0.0353	0.0002	0.0001	0.0012	0.0147	0.0028	0.1893	0.0001	0.0001	0.0026	0.0062	0.4299
36h/male	0.0001	0.0014	0.0013	0.0077	0.014	0.1104	0.0322	0.0001	0.0523	0.2702	0.2702	0.0028	0.0001	0.5508	0.0031
